# Supplementary material for: Enzymatic Production of 3-OH Phlorizin, a Possible Bioactive Polyphenol from Apples, by Bacillus megaterium CYP102A1 via Regioselective Hydroxylation
Source: Antioxidants (Basel). 2021 Aug 23;10(8):1327. doi: 10.3390/antiox10081327 (PMC8406095; doi:10.3390/antiox10081327)
Supplement: Supplementary file 1 [file antioxidants-10-01327-s001.zip]

Archive with 1 entries (1 files):
- antioxidants-1338207-SI.pdf
